# Supplementary material for: Extraction of Uranium in Nitric Media with Novel Asymmetric Tetra-Alkylcarbamide
Source: Molecules. 2022 Aug 27;27(17):5527. doi: 10.3390/molecules27175527 (PMC9457804; doi:10.3390/molecules27175527)
Supplement: Supplementary file 1 [file molecules-27-05527-s001.zip]

Archive with 1 entries (1 files):
- molecules-1847422-supplementary V1-.pdf
